# Supplementary material for: Deep learning empowers genomic selection of pest-resistant grapevine
Source: Hortic Res. 2025 May 7;12(8):uhaf128. doi: 10.1093/hr/uhaf128 (PMC12265469; doi:10.1093/hr/uhaf128)
Supplement: Web_Material_uhaf128 [file web_material_uhaf128.zip]

Archive with 2 entries (2 files):
- 1_Supplementary Table1-13.pdf
- Supplementary Fig 1-12.pdf
